# Supplementary material for: The diagnostic yield, candidate genes, and pitfalls for a genetic study of intellectual disability in 118 middle eastern families
Source: Sci Rep. 2022 Nov 7;12:18862. doi: 10.1038/s41598-022-22036-z (PMC9640568; doi:10.1038/s41598-022-22036-z)
Supplement: Supplementary file 2 — Supplementary Information 2. [file 41598_2022_22036_MOESM2_ESM.xlsx]

## Sheet: Table1
SUPP_Table 1: Variants in previously described genes of neurodevelopmental disorders. These variants are rare; they explain the disease manifestations, are predicted to be damaging, they are confirmed by Sanger sequencing, and segregated with the phenotype.
Family-ID	Index's Age at exome test	Index's Gender	Other Affected individuals	Gene-Approved	HGVS variant (hg19)	Zygosity	GnomAD frequency	avsnp150 rs	Clinvar Accession	Pathogenicity Scores **	Variant classification	Disease name *	OMIM number	Inheritance
11MS3400	6 Years	Male	Yes	AARS1	AARS1(NM_001605.3):c.141C>A (p.Asn47Lys)	homozygous	Absent	NA	NA	4/4	Uncertain significance	Developmental and epileptic encephalopathy 29	616339	Autosomal Recessive
10DH12500	7 Years	Male	Yes	ACBD5	ACBD5(NM_145698.4):exon7-8 deletion	homozygous	NA	NA	NA	NA	P/LP	Retinal dystrophy with leukodystrophy	618863	Autosomal Recessive
10SS9100	3 Years	Male	Yes	AP3D1	AP3D1(NM_001261826.3):c.1978del (p.Ala660ArgfsTer54)	homozygous	Absent	NA	NA	NA	P/LP	?Hermansky-Pudlak syndrome 10	617050	Autosomal Recessive
15BS12700	27 Years	Male	Yes	APTX	APTX(NM_001195248.2):c.638del (p.Leu213ArgfsTer22)	homozygous	Absent	NA	NA	NA	P/LP	Ataxia, early-onset, with oculomotor apraxia and hypoalbuminemia	208920	Autosomal Recessive
16MS3000	5 Months	Male	Yes	ASNS	ASNS(NM_001673.5):c.776-5T>G	homozygous	Absent	NA	NA	NA	P/LP$	Asparagine synthetase deficiency	615574	Autosomal Recessive
11MS3200	7 Years	Female	No	ATP1A3	ATP1A3(NM_001256213.1):c.877A>C (p.Ile293Leu)	heterozygous	Absent	NA	NA	4/4	Uncertain significance	Developmental and epileptic encephalopathy 99	619606	Autosomal Dominant
61BN1100	17 Years	Female	Yes	ATP8A2	ATP8A2(NM_016529.6):c.3272+1del	homozygous	Absent	NA	NA	NA	P/LP	?Cerebellar ataxia, mental retardation, and dysequilibrium syndrome 4	615268	Autosomal Recessive
60BS12100	7 Years	Male	Yes	CARS1	CARS1(NM_001014437.3):c.1955T>A (p.Phe652Tyr)	homozygous	9.56e-05	rs781761299	NA	0/4	Uncertain significance	Microcephaly, developmental delay, and brittle hair syndrome	618891	Autosomal Recessive
10BS16400	15 Years	Male	Yes	CARS1	CARS1(NM_001014437.3):c.1955T>A (p.Phe652Tyr)	homozygous	9.56e-05	rs781761299	NA	0/4	Uncertain significance	Microcephaly, developmental delay, and brittle hair syndrome	618891	Autosomal Recessive
10DK9700	4 Years	Male	Yes	CCDC88A	CCDC88A(NM_018084.5):c.2727+1G>A	homozygous	Absent	NA	NA	NA	P/LP	?PEHO syndrome-like	617507	Autosomal Recessive
18DF5800	6 Years	Male	Yes	COL13A1	COL13A1(NM_080798.4):c.568C>T (p.Arg190Ter)	homozygous	1.21e-05	rs769673346	VCV001324099.1	NA	P/LP	Myasthenic syndrome, congenital, 19	616720	Autosomal Recessive
10SS8400	7 Years	Male	Yes	CPLANE1	CPLANE1(NM_023073.3):c.7367C>T (p.Pro2456Leu)	homozygous	0.000127	rs146595129	VCV001030821.5	0/4	Uncertain significance	Joubert syndrome 17	614615	Autosomal Recessive
10DK7400	5 Years	Male	Yes	DEAF1	DEAF1(NM_021008.4):c.997+4A>C	homozygous	Absent	rs886040972	VCV000267316.3	NA	P/LP	Neurodevelopmental disorder with hypotonia, impaired expressive language, and with or without seizures	617171	Autosomal Recessive
10MS15303	11 Years	Male	Yes	DSTYK	DSTYK(NM_015375.3):c.623T>C (p.Leu208Pro)	homozygous	Absent	rs1359033175	NA	4/4	Uncertain significance	Spastic paraplegia 23	270750	Autosomal Recessive
10MS8500	3 Years	Male	Yes	ERCC6	ERCC6(NM_000124.4):c.2523G>T (p.Met841Ile)	homozygous	Absent	NA	NA	3/4	Uncertain significance	Cerebrooculofacioskeletal syndrome 1	214150	Autosomal Recessive
61MS7600	9 Years	Male	Yes	EXOSC2	EXOSC2(NM_014285.7):c.260G>A (p.Arg87Gln); EXOSC2(NM_014285.7):c.707G>A (p.Arg236Gln)	compound heterozygous	0.000478; 0.000223	rs139286519; rs143707199	VCV001153205.2; VCV000955553.3	1/4; 4/4	Uncertain significance	Short stature, hearing loss, retinitis pigmentosa, and distinctive facies	617763	Autosomal Recessive
10DH11200	6 Years	Male	Yes	FGD1	FGD1(NM_004463.3):c.1700G>A (p.Arg567Gln)	hemizygous	Absent	NA	NA	0/4	Uncertain significance	Mental retardation, X-linked syndromic 16	305400	X-Linked Recessive
10SN11100	16 Years	Female	Yes	FLVCR2	FLVCR2(NM_001195283.2):c.661G>A (p.Ala221Thr)	homozygous	Absent	NA	NA	2/4	Uncertain significance	Proliferative vasculopathy and hydranencephaly-hydrocephaly syndrome	225790	Autosomal Recessive
10BS10100	9 Years	Male	No	FRMD4A	FRMD4A(NM_018027.5):c.1876C>T (p.Arg626Cys)	homozygous	3.18e-05	rs747029408	NA	3/4	Uncertain significance	?Corpus callosum, agenesis of, with facial anomalies and cerebellar ataxia	616819	Autosomal Recessive
10DK13700	3 Years	Male	Yes	GLRA1	GLRA1(NM_001292000.2):c.800_801del (p.Arg267ThrfsTer6); OCA2(NM_001300984.2):c.2068-2A>G	homozygous; homozygous	Absent; Absent	NA; NA	NA; NA	NA; NA	P/LP	Hyperekplexia 1; Albinism, oculocutaneous, type II	149400; 203200	Autosomal Recessive; Autosomal Recessive
10SN9800	2 Years	Male	Yes	GNPTG	GNPTG(NM_032520.5):c.887G>A (p.Arg296Gln)	homozygous	9.56e-05	rs561640998	VCV000317895.7	1/4	Uncertain significance	Mucolipidosis III gamma	252605	Autosomal Recessive
16SS2600	2 Years	Female	Yes	GPT2	GPT2(NM_001142466.3):c.735C>T (p.Gly245=)	homozygous	3.19e-05	rs778652804	NA	NA	Uncertain significance	Neurodevelopmental disorder with microcephaly and spastic paraplegia	616281	Autosomal Recessive
10DF8200	2 Years	Male	Yes	IDS	IDS(NM_000202.8):c.904G>T (p.Ala302Ser)	hemizygous	Absent	NA	NA	4/4	Uncertain significance	Mucopolysaccharidosis II	309900	X-Linked Recessive
10BS16200	2 Weeks	Male	No	JAM3	JAM3(NM_032801.5):c.230_231del (p.Tyr77CysfsTer4)	homozygous	Absent	NA	VCV000872565.9	NA	P/LP	Hemorrhagic destruction of the brain, subependymal calcification, and cataracts	613730	Autosomal Recessive
10DK15200	21 Years	Male	No	KCNH1	KCNH1(NM_172362.3):c.2658G>C (p.Lys886Asn)	heterozygous	Absent	NA	NA	2/4	Uncertain significance	Zimmermann-Laband syndrome 1	135500	Autosomal Dominant
10SN13500	8 Years	Male	No	KCNQ2	KCNQ2(NM_172107.4):c.629G>A (p.Arg210His)	heterozygous	Absent	rs886041262	VCV000279931.18	4/4	P/LP	Developmental and epileptic encephalopathy 7	613720	Autosomal Dominant
10DK7200	11 Years	Male	Yes	LINS1	LINS1(NM_001040616.3):c.1529T>C (p.Leu510Pro); LINS1(NM_001040616.3):c.1534T>G (p.Phe512Val)	homozygous	Absent; Absent	NA; NA	NA; NA	2/4; 1/4	Uncertain significance	Intellectual developmental disorder, autosomal recessive 27	614340	Autosomal Recessive
38MS14400	2 Years	Female	Yes	LRP4	LRP4(NM_002334.4):c.3698A>C (p.Glu1233Ala)	homozygous	Absent	NA	VCV001180722.1	3/4	Uncertain significance	?Myasthenic syndrome, congenital, 17	616304	Autosomal Recessive
61BS3700	2 Years	Male	Yes	MBOAT7	MBOAT7(NM_024298.5):c.604G>C (p.Gly202Arg)	homozygous	Absent	NA	NA	3/4	P/LP$	Intellectual developmental disorder, autosomal recessive 57	617188	Autosomal Recessive
19BS14000	17 Years	Female	Yes	MCM3AP	MCM3AP(NM_003906.5):c.2861T>C (p.Ile954Thr)	homozygous	Absent	NA	NA	1/4	Uncertain significance	Peripheral neuropathy, autosomal recessive, with or without impaired intellectual development	618124	Autosomal Recessive
11BN14600	5 Years	Male	Yes	MINPP1	MINPP1(NM_004897.5):c.992T>G (p.Ile331Ser)	homozygous	Absent	NA	VCV001285624.2	4/4	P/LP	Pontocerebellar hypoplasia, type 16	619527	Autosomal Recessive
10SN2700	2 Years	Male	Yes	NCAPG2	NCAPG2(NM_017760.7):c.2158G>A (p.Gly720Arg)	homozygous	Absent	NA	NA	1/4	Uncertain significance	Khan-Khan-Katsanis syndrome	618460	Autosomal Recessive
60DF8300	2 Years	Male	No	NEUROD2	NEUROD2(NM_006160.4):c.940G>T (p.Asp314Tyr)	heterozygous	Absent	NA	NA	4/4	Uncertain significance	Developmental and epileptic encephalopathy 72	618374	Autosomal Dominant
30BN10000	4 Years	Female	No	NIPBL	NIPBL(NM_133433.4):c.1411T>G (p.Leu471Val)	heterozygous	Absent	NA	NA	2/2	Uncertain significance	Cornelia de Lange syndrome 1	122470	Autosomal Dominant
10DK7100	9 Years	Female	No	NKX6-2	NKX6-2(NM_177400.3):c.487C>G (p.Leu163Val)	homozygous	Absent	rs1131692048	VCV000430623.6	4/4	P/LP	Spastic ataxia 8, autosomal recessive, with hypomyelinating leukodystrophy	617560	Autosomal Recessive
10MS11900	4 Years	Female	No	NKX6-2	NKX6-2(NM_177400.3):c.487C>G (p.Leu163Val)	homozygous	Absent	rs1131692048	VCV000430623.6	4/4	P/LP	Spastic ataxia 8, autosomal recessive, with hypomyelinating leukodystrophy	617560	Autosomal Recessive
11SN7300	18 Years	Male	No	NLGN3	NLGN3(NM_181303.2):c.1384G>A (p.Ala462Thr)	heterozygous	Absent	NA	NA	1/4	Uncertain significance	Autism susceptibility, X-linked 1	300425	X-Linked Recessive
10SS15800	9 Years	Male	Yes	PCYT2	PCYT2(NM_001184917.3):c.731A>G (p.His244Arg)	homozygous	Absent	NA	NA	4/4	Uncertain significance	Spastic paraplegia 82, autosomal recessive	618770	Autosomal Recessive
10MS6600	18 Years	Male	Yes	PGAP3	PGAP3(NM_033419.5):c.558-10G>A	homozygous	0.0000637	rs200598755	VCV000224645.3	NA	P/LP	Hyperphosphatasia with mental retardation syndrome 4	615716	Autosomal Recessive
11SS9200	3 Years	Male	Yes	PLA2G6	PLA2G6(NM_003560.4):c.2070_2072del (p.Val691del)	homozygous	Absent	rs587784343	VCV000006198.8	NA	P/LP	Infantile neuroaxonal dystrophy 1	256600	Autosomal Recessive
30DF10300	14 Years	Male	Yes	PLCB4	PLCB4(NM_001172646.2):c.2814+1G>C	homozygous	Absent	NA	NA	NA	P/LP	Auriculocondylar syndrome 2	614669	Autosomal Recessive
61BS9000	4 Years	Male	No	PLP1	PLP1(NM_000533.5):c.634T>C (p.Trp212Arg)	hemizygous	Absent	NA	VCV001410675.1	4/4	P/LP	Pelizaeus-Merzbacher disease	312080	X-Linked Recessive
30DF10400	5 Years	Female	No	POU1F1	POU1F1(NM_000306.4):c.688G>A (p.Glu230Lys)	homozygous	2.4e-05	rs104893764	VCV000013613.1	4/4	P/LP	Pituitary hormone deficiency, combined or isolated, 1	613038	Autosomal Recessive
60MS11000	6 Years	Female	Yes	PRKDC	PRKDC(NM_006904.7):c.3623T>G (p.Leu1208Arg)	homozygous	Absent	NA	NA	3/4	Uncertain significance	Immunodeficiency 26, with or without neurologic abnormalities	615966	Autosomal Recessive
10DF14900	3 Years	Female	Yes	PTPN23	PTPN23(NM_015466.4):c.940_942del (p.Lys314del)	homozygous	3.98e-06	rs780521613	NA	NA	Uncertain significance	Neurodevelopmental disorder and structural brain anomalies with or without seizures and spasticity	618890	Autosomal Recessive
10DK8900	6 Years	Female	Yes	PYCR2	PYCR2(NM_013328.4):c.355C>T (p.Arg119Cys)	homozygous	6.37e-05	rs372781135	VCV000192393.1	4/4	P/LP	Leukodystrophy, hypomyelinating, 10	616420	Autosomal Recessive
10SN11400	9 Years	Female	No	PYCR2	PYCR2(NM_013328.4):c.355C>T (p.Arg119Cys)	homozygous	6.37e-05	rs372781135	VCV000192393.1	4/4	P/LP	Leukodystrophy, hypomyelinating, 10	616420	Autosomal Recessive
10MS7800	10 Years	Female	Yes	RXYLT1	RXYLT1(NM_014254.3):c.914+6T>G	homozygous	0.00000916	rs748809209	VCV000429848.4	NA	Uncertain significance	Muscular dystrophy-dystroglycanopathy (congenital with brain and eye anomalies), type A, 10	615041	Autosomal Recessive
61BN3600	3 Years	Male	Yes	SERAC1	SERAC1(NM_032861.4):c.92-14_92-10del	homozygous	Absent	NA	NA	NA	Uncertain significance	3-methylglutaconic aciduria with deafness, encephalopathy, and Leigh-like syndrome	614739	Autosomal Recessive
10BN16300	6 Years	Male	No	SERAC1	SERAC1(NM_032861.4):c.92-14_92-10del	homozygous	Absent	NA	NA	NA	Uncertain significance	3-methylglutaconic aciduria with deafness, encephalopathy, and Leigh-like syndrome	614739	Autosomal Recessive
10DK12600	5 Years	Male	Yes	SHROOM4	SHROOM4(NM_020717.3):c.3919G>A (p.Asp1307Asn)	hemizygous	0.0000382	rs138240622	NA	0/4	Uncertain significance	Intellectual developmental disorder, X-linked syndromic, Stocco dos Santos type	300434	X-Linked Recessive
18SS15100	8 Years	Female	Yes	SLC25A1	SLC25A1(NM_005984.5):c.205G>T (p.Asp69Tyr)	homozygous	Absent	NA	VCV000988807.1	4/4	Uncertain significance	Myasthenic syndrome, congenital, 23, presynaptic	618197	Autosomal Recessive
10MS12000	5 Years	Male	No	SLC6A8	SLC6A8(NM_001142805.2):c.1310_1311del (p.Val437GlyfsTer17)	hemizygous	Absent	NA	NA	NA	P/LP	Cerebral creatine deficiency syndrome 1	300352	X-Linked Recessive
30BN12900	2 Years	Female	No	STAC3	STAC3(NM_145064.3):c.851G>C (p.Trp284Ser)	homozygous	0.000318	rs140291094	VCV000088744.21	4/4	P/LP	Myopathy, congenital, Baily-Bloch	255995	Autosomal Recessive
10MS2300	32 Years	Female	No	TCF4	TCF4(NM_001243226.3):c.286+1G>A	heterozygous	Absent	NA	NA	NA	P/LP	Pitt-Hopkins syndrome	610954	Autosomal Dominant
61SS4700	9 Years	Female	Yes	TRMT1	TRMT1(NM_001142554.3):c.657_688del (p.Gln219HisfsTer22)	homozygous	0.000012	rs746572548	VCV000617602.1	NA	P/LP	Intellectual developmental disorder, autosomal recessive 68	618302	Autosomal Recessive
10BS11300	4 Years	Male	Yes	TRMT1	TRMT1(NM_001136035.4):c.1834-7C>T	homozygous	Absent	NA	NA	NA	Uncertain significance	Intellectual developmental disorder, autosomal recessive 68	618302	Autosomal Recessive
16SN9500	3 Years	Female	Yes	TTC37	TTC37(NM_014639.4):c.91-1G>C; PLPBP(NM_007198.4):c.606_607insC (p.Ser203LeufsTer8)	homozygous; homozygous	Absent; Absent	NA; NA	NA; NA	NA; NA	P/LP	Trichohepatoenteric syndrome 1; Epilepsy, early-onset, vitamin B6-dependent	222470; 617290	Autosomal Recessive; Autosomal Recessive
10DF14100	10 Years	Male	Yes	UFC1	UFC1(NM_016406.4):c.138_140del (p.Asn46del)	homozygous	3.98e-06	rs1248346344	NA	NA	P/LP	Neurodevelopmental disorder with spasticity and poor growth	618076	Autosomal Recessive
10MS9600	7 Years	Female	Yes	UGDH	UGDH(NM_003359.4):c.397C>A (p.Pro133Thr); PIEZO2(NM_022068.4):c.3893del (p.Phe1298SerfsTer39)	homozygous; homozygous	Absent; Absent	NA; NA	NA; NA	4/4; NA	P/LP	Developmental and epileptic encephalopathy 84; Arthrogryposis, distal, with impaired proprioception and touch	618792; 617146	Autosomal Recessive; Autosomal Recessive
11MS2000	4 Years	Female	Yes	UGP2	UGP2(NM_001001521.2):c.1A>G (p.Met1Val)	homozygous	3.18e-05	rs768305634	VCV000805980.8	0/4	P/LP	Developmental and epileptic encephalopathy 83	618744	Autosomal Recessive
30BS14500	1 Year	Male	Yes	USH1C	USH1C(NM_153676.4):c.1516A>G (p.Asn506Asp)	homozygous	Absent	rs868001349	VCV000517517.4	1/4	Uncertain significance	Usher syndrome, type 1C	276904	Autosomal Recessive
10DK6300	11 Years	Female	No	WDR45	WDR45(NM_007075.3):c.831-1G>A	heterozygous	Absent	NA	NA	NA	P/LP	Neurodegeneration with brain iron accumulation 5	300894	X-Linked Dominant
10SS12400	17 Years	Male	Yes	WDR81	WDR81(NM_001163809.2):c.323A>C (p.His108Pro)	homozygous	Absent	NA	NA	1/4	Uncertain significance	Cerebellar ataxia, mental retardation, and dysequilibrium syndrome 2	610185	Autosomal Recessive
11MS8800	5 Years	Female	Yes	WWOX	WWOX(NM_016373.4):exon 5 deletion	homozygous	NA	NA	NA	NA	P/LP	Developmental and epileptic encephalopathy 28	616211	Autosomal Recessive
$ further functional analysis supported pathogenicity
** MetaLR, MetaSVM, MetaRNN, REVEL

## Sheet: EXculded
16BS13100	4 Years	Female	Yes	ASPM(NM_018136.5):c.6994C>T (p.Arg2332Ter)	NA	4e-06	rs1451306414	homozygous	VCV001029675.3	P/LP	Microcephaly 5, primary, autosomal recessive	608716	Autosomal Recessive	*
10DF4400	3 Years	Female	No	DDX3X(NM_001193417.3):c.929G>A (p.Arg310His)	2/4	Absent	rs797045025	heterozygous	VCV000208547.16	P/LP	Intellectual developmental disorder, X-linked, syndrome, Snijders Blok type	300958	X-Linked Dominant	*
18MS4100	3 Years	Female	No	EXOSC9(NM_001034194.2):c.41T>C (p.Leu14Pro)	2/4	0.000191	rs139632595	homozygous	VCV000549845.15	P/LP	Pontocerebellar hypoplasia, type 1D	618065	Autosomal Recessive	*
10DK3300	7 Years	Male	Yes	PYCR2(NM_013328.4):c.355C>T (p.Arg119Cys)	4/4	6.37e-05	rs372781135	homozygous	VCV000192393.1	P/LP	Leukodystrophy, hypomyelinating, 10	616420	Autosomal Recessive	*
20DH3800	2 Years	Male	Yes	SLC1A4(NM_003038.5):c.964C>T (p.Arg322Ter)	NA	7.96e-06	rs765089126	homozygous	NA	P/LP	Spastic tetraplegia, thin corpus callosum, and progressive microcephaly	616657	Autosomal Recessive	*
52BS5600	4 Years	Male	No	ZC3H14(NM_001160103.2):c.927_930del (p.Asn309LysfsTer45)	NA	Absent	NA	homozygous	NA	P/LP	Intellectual developmental disorder, autosomal recessive 56	617125	Autosomal Recessive	*
61DF2900	6 Years	Male	No	ATP6AP2(NM_005765.3):c.1A>T (p.Met1Leu)	1/4	Absent	NA	heterozygous	NA	Uncertain significance	Intellectual developmental disorder, X-linked, syndromic, Hedera type	300423	X-Linked Recessive	*
Exculded becuaes published before in 2018
